# Supplementary material for: Quantifying the future risk of dengue under climate change in Japan
Source: Front Public Health. 2022 Aug 5;10:959312. doi: 10.3389/fpubh.2022.959312 (PMC9389175; doi:10.3389/fpubh.2022.959312)
Supplement: Supplementary file 1 [file Data_Sheet_1.xlsx]

## Sheet: Sheet 1
Scenario	Year	Daily average temprature	Date
ssp126	1900	4.1	1900-01-01
ssp126	1900	4.6	1900-01-02
ssp126	1900	7.1	1900-01-03
ssp126	1900	7.8	1900-01-04
ssp126	1900	5.7	1900-01-05
ssp126	1900	5.7	1900-01-06
ssp126	1900	6.8	1900-01-07
ssp126	1900	7.6	1900-01-08
ssp126	1900	7.6	1900-01-09
ssp126	1900	5.4	1900-01-10
ssp126	1900	5.2	1900-01-11
ssp126	1900	4.9	1900-01-12
ssp126	1900	5.2	1900-01-13
ssp126	1900	5.2	1900-01-14
ssp126	1900	3.7	1900-01-15
ssp126	1900	4.8	1900-01-16
ssp126	1900	4	1900-01-17
ssp126	1900	3.2	1900-01-18
ssp126	1900	5.8	1900-01-19
ssp126	1900	4.5	1900-01-20
ssp126	1900	4.8	1900-01-21
ssp126	1900	7.6	1900-01-22
ssp126	1900	5.6	1900-01-23
ssp126	1900	5.3	1900-01-24
ssp126	1900	4.6	1900-01-25
ssp126	1900	1.6	1900-01-26
ssp126	1900	3.1	1900-01-27
ssp126	1900	4.7	1900-01-28
ssp126	1900	5.8	1900-01-29
ssp126	1900	5.2	1900-01-30
ssp126	1900	5.9	1900-01-31
ssp126	1900	5.8	1900-02-01
ssp126	1900	2.2	1900-02-02
ssp126	1900	5	1900-02-03
ssp126	1900	6.8	1900-02-04
ssp126	1900	6.8	1900-02-05
ssp126	1900	4.5	1900-02-06
ssp126	1900	4.9	1900-02-07
ssp126	1900	6.8	1900-02-08
ssp126	1900	6.6	1900-02-09
ssp126	1900	7.2	1900-02-10
ssp126	1900	7.4	1900-02-11
ssp126	1900	5.4	1900-02-12
ssp126	1900	6.5	1900-02-13
ssp126	1900	5.9	1900-02-14
ssp126	1900	4.5	1900-02-15
ssp126	1900	5.5	1900-02-16
ssp126	1900	6.2	1900-02-17
ssp126	1900	7	1900-02-18
ssp126	1900	12.2	1900-02-19
ssp126	1900	10.5	1900-02-20
ssp126	1900	6.2	1900-02-21
ssp126	1900	6.2	1900-02-22
ssp126	1900	10.4	1900-02-23
ssp126	1900	6.7	1900-02-24
ssp126	1900	7.2	1900-02-25
ssp126	1900	5.1	1900-02-26
ssp126	1900	2.3	1900-02-27
ssp126	1900	2.9	1900-02-28
ssp126	1900	5.4	1900-03-01
ssp126	1900	5.8	1900-03-02
ssp126	1900	7.2	1900-03-03
ssp126	1900	12.1	1900-03-04
ssp126	1900	16.6	1900-03-05
ssp126	1900	9.3	1900-03-06
ssp126	1900	5.5	1900-03-07
ssp126	1900	5.4	1900-03-08
ssp126	1900	7.4	1900-03-09
ssp126	1900	7.9	1900-03-10
ssp126	1900	7.4	1900-03-11
ssp126	1900	7.3	1900-03-12
ssp126	1900	6.9	1900-03-13
ssp126	1900	12.1	1900-03-14
ssp126	1900	10.7	1900-03-15
ssp126	1900	6.7	1900-03-16
ssp126	1900	10.1	1900-03-17
ssp126	1900	8	1900-03-18
ssp126	1900	9.6	1900-03-19
ssp126	1900	10.1	1900-03-20
ssp126	1900	13.6	1900-03-21
ssp126	1900	11.2	1900-03-22
ssp126	1900	7.2	1900-03-23
ssp126	1900	5.5	1900-03-24
ssp126	1900	9.6	1900-03-25
ssp126	1900	13	1900-03-26
ssp126	1900	12.5	1900-03-27
ssp126	1900	9.8	1900-03-28
ssp126	1900	8.8	1900-03-29
ssp126	1900	9	1900-03-30
ssp126	1900	6.4	1900-03-31
ssp126	1900	3.3	1900-04-01
ssp126	1900	8.7	1900-04-02
ssp126	1900	13.4	1900-04-03
ssp126	1900	15.6	1900-04-04
ssp126	1900	13.9	1900-04-05
ssp126	1900	10.6	1900-04-06
ssp126	1900	7.2	1900-04-07
ssp126	1900	6.4	1900-04-08
ssp126	1900	9.8	1900-04-09
ssp126	1900	13.8	1900-04-10
ssp126	1900	15.2	1900-04-11
ssp126	1900	17.1	1900-04-12
ssp126	1900	20.6	1900-04-13
ssp126	1900	17.1	1900-04-14
ssp126	1900	15.8	1900-04-15
ssp126	1900	14.6	1900-04-16
ssp126	1900	14.3	1900-04-17
ssp126	1900	14.9	1900-04-18
ssp126	1900	15.9	1900-04-19
ssp126	1900	16.9	1900-04-20
ssp126	1900	18.2	1900-04-21
ssp126	1900	17.3	1900-04-22
ssp126	1900	17.6	1900-04-23
ssp126	1900	20.1	1900-04-24
ssp126	1900	16.6	1900-04-25
ssp126	1900	16.8	1900-04-26
ssp126	1900	17.8	1900-04-27
ssp126	1900	16.8	1900-04-28
ssp126	1900	17.7	1900-04-29
ssp126	1900	14.2	1900-04-30
ssp126	1900	15.7	1900-05-01
ssp126	1900	19.2	1900-05-02
ssp126	1900	18.6	1900-05-03
ssp126	1900	15.3	1900-05-04
ssp126	1900	15.9	1900-05-05
ssp126	1900	15.2	1900-05-06
ssp126	1900	17.3	1900-05-07
ssp126	1900	17.4	1900-05-08
ssp126	1900	17	1900-05-09
ssp126	1900	14.1	1900-05-10
ssp126	1900	10.6	1900-05-11
ssp126	1900	13.8	1900-05-12
ssp126	1900	14.3	1900-05-13
ssp126	1900	16.9	1900-05-14
ssp126	1900	18.3	1900-05-15
ssp126	1900	21.2	1900-05-16
ssp126	1900	20.5	1900-05-17
ssp126	1900	19.2	1900-05-18
ssp126	1900	20.3	1900-05-19
ssp126	1900	20.9	1900-05-20
ssp126	1900	20.6	1900-05-21
ssp126	1900	20.4	1900-05-22
ssp126	1900	21.2	1900-05-23
ssp126	1900	22.1	1900-05-24
ssp126	1900	19.6	1900-05-25
ssp126	1900	23.5	1900-05-26
ssp126	1900	23.6	1900-05-27
ssp126	1900	23.6	1900-05-28
ssp126	1900	21.7	1900-05-29
ssp126	1900	22.6	1900-05-30
ssp126	1900	20	1900-05-31
ssp126	1900	21.2	1900-06-01
ssp126	1900	20.5	1900-06-02
ssp126	1900	16.1	1900-06-03
ssp126	1900	16.4	1900-06-04
ssp126	1900	17.3	1900-06-05
ssp126	1900	19	1900-06-06
ssp126	1900	20.1	1900-06-07
ssp126	1900	18.6	1900-06-08
ssp126	1900	20.2	1900-06-09
ssp126	1900	21	1900-06-10
ssp126	1900	21	1900-06-11
ssp126	1900	19.9	1900-06-12
ssp126	1900	18.2	1900-06-13
ssp126	1900	17.3	1900-06-14
ssp126	1900	20	1900-06-15
ssp126	1900	18	1900-06-16
ssp126	1900	19.7	1900-06-17
ssp126	1900	20	1900-06-18
ssp126	1900	18	1900-06-19
ssp126	1900	20	1900-06-20
ssp126	1900	18	1900-06-21
ssp126	1900	20.6	1900-06-22
ssp126	1900	24.2	1900-06-23
ssp126	1900	24.8	1900-06-24
ssp126	1900	25.9	1900-06-25
ssp126	1900	26.7	1900-06-26
ssp126	1900	23.6	1900-06-27
ssp126	1900	25.8	1900-06-28
ssp126	1900	21	1900-06-29
ssp126	1900	23.6	1900-06-30
ssp126	1900	25.4	1900-07-01
ssp126	1900	22.4	1900-07-02
ssp126	1900	24.2	1900-07-03
ssp126	1900	24.7	1900-07-04
ssp126	1900	22.9	1900-07-05
ssp126	1900	26.1	1900-07-06
ssp126	1900	22.8	1900-07-07
ssp126	1900	25.3	1900-07-08
ssp126	1900	26.5	1900-07-09
ssp126	1900	21.2	1900-07-10
ssp126	1900	24.7	1900-07-11
ssp126	1900	23.7	1900-07-12
ssp126	1900	24.3	1900-07-13
ssp126	1900	24.7	1900-07-14
ssp126	1900	25.2	1900-07-15
ssp126	1900	28.5	1900-07-16
ssp126	1900	28.9	1900-07-17
ssp126	1900	29.8	1900-07-18
ssp126	1900	29.7	1900-07-19
ssp126	1900	28.8	1900-07-20
ssp126	1900	23.9	1900-07-21
ssp126	1900	24.9	1900-07-22
ssp126	1900	28.4	1900-07-23
ssp126	1900	28.4	1900-07-24
ssp126	1900	27.3	1900-07-25
ssp126	1900	26.3	1900-07-26
ssp126	1900	28.3	1900-07-27
ssp126	1900	28.5	1900-07-28
ssp126	1900	29.4	1900-07-29
ssp126	1900	28.5	1900-07-30
ssp126	1900	28.5	1900-07-31
ssp126	1900	29.7	1900-08-01
ssp126	1900	28.9	1900-08-02
ssp126	1900	29.1	1900-08-03
ssp126	1900	28.7	1900-08-04
ssp126	1900	27.6	1900-08-05
ssp126	1900	26.4	1900-08-06
ssp126	1900	27.4	1900-08-07
ssp126	1900	27.6	1900-08-08
ssp126	1900	26.8	1900-08-09
ssp126	1900	30.1	1900-08-10
ssp126	1900	32.4	1900-08-11
ssp126	1900	31.1	1900-08-12
ssp126	1900	30.9	1900-08-13
ssp126	1900	31.2	1900-08-14
ssp126	1900	30.2	1900-08-15
ssp126	1900	27.6	1900-08-16
ssp126	1900	28.6	1900-08-17
ssp126	1900	29.4	1900-08-18
ssp126	1900	29.5	1900-08-19
ssp126	1900	30.1	1900-08-20
ssp126	1900	30.2	1900-08-21
ssp126	1900	28.2	1900-08-22
ssp126	1900	28.1	1900-08-23
ssp126	1900	29.4	1900-08-24
ssp126	1900	30.6	1900-08-25
ssp126	1900	30	1900-08-26
ssp126	1900	22.2	1900-08-27
ssp126	1900	20.3	1900-08-28
ssp126	1900	21.1	1900-08-29
ssp126	1900	27	1900-08-30
ssp126	1900	28.7	1900-08-31
ssp126	1900	27.8	1900-09-01
ssp126	1900	24.4	1900-09-02
ssp126	1900	21.5	1900-09-03
ssp126	1900	23.7	1900-09-04
ssp126	1900	25.1	1900-09-05
ssp126	1900	27.6	1900-09-06
ssp126	1900	27.1	1900-09-07
ssp126	1900	24.2	1900-09-08
ssp126	1900	25.2	1900-09-09
ssp126	1900	23.5	1900-09-10
ssp126	1900	25.9	1900-09-11
ssp126	1900	27.1	1900-09-12
ssp126	1900	26.8	1900-09-13
ssp126	1900	27.9	1900-09-14
ssp126	1900	27.7	1900-09-15
ssp126	1900	24.2	1900-09-16
ssp126	1900	20.6	1900-09-17
ssp126	1900	22.1	1900-09-18
ssp126	1900	23.6	1900-09-19
ssp126	1900	20.2	1900-09-20
ssp126	1900	24.6	1900-09-21
ssp126	1900	25.7	1900-09-22
ssp126	1900	26	1900-09-23
ssp126	1900	27.4	1900-09-24
ssp126	1900	26.7	1900-09-25
ssp126	1900	26.4	1900-09-26
ssp126	1900	25	1900-09-27
ssp126	1900	24.8	1900-09-28
ssp126	1900	20	1900-09-29
ssp126	1900	19.8	1900-09-30
ssp126	1900	17.9	1900-10-01
ssp126	1900	16.5	1900-10-02
ssp126	1900	17.5	1900-10-03
ssp126	1900	17.3	1900-10-04
ssp126	1900	18.9	1900-10-05
ssp126	1900	17.8	1900-10-06
ssp126	1900	17.5	1900-10-07
ssp126	1900	16.7	1900-10-08
ssp126	1900	16.2	1900-10-09
ssp126	1900	16.9	1900-10-10
ssp126	1900	18.4	1900-10-11
ssp126	1900	19.7	1900-10-12
ssp126	1900	22.1	1900-10-13
ssp126	1900	19.1	1900-10-14
ssp126	1900	16.7	1900-10-15
ssp126	1900	17.9	1900-10-16
ssp126	1900	18.3	1900-10-17
ssp126	1900	19.9	1900-10-18
ssp126	1900	21.6	1900-10-19
ssp126	1900	22.8	1900-10-20
ssp126	1900	20.6	1900-10-21
ssp126	1900	21.7	1900-10-22
ssp126	1900	21.4	1900-10-23
ssp126	1900	16.1	1900-10-24
ssp126	1900	16.7	1900-10-25
ssp126	1900	18.2	1900-10-26
ssp126	1900	18.4	1900-10-27
ssp126	1900	14.8	1900-10-28
ssp126	1900	12.5	1900-10-29
ssp126	1900	13.4	1900-10-30
ssp126	1900	16.7	1900-10-31
ssp126	1900	16.1	1900-11-01
ssp126	1900	13.7	1900-11-02
ssp126	1900	14	1900-11-03
ssp126	1900	15.9	1900-11-04
ssp126	1900	15.7	1900-11-05
ssp126	1900	14.3	1900-11-06
ssp126	1900	15.4	1900-11-07
ssp126	1900	16.4	1900-11-08
ssp126	1900	14.9	1900-11-09
ssp126	1900	14.8	1900-11-10
ssp126	1900	11.6	1900-11-11
ssp126	1900	13.3	1900-11-12
ssp126	1900	14.5	1900-11-13
ssp126	1900	10.8	1900-11-14
ssp126	1900	11.9	1900-11-15
ssp126	1900	13	1900-11-16
ssp126	1900	12.2	1900-11-17
ssp126	1900	13.2	1900-11-18
ssp126	1900	10.4	1900-11-19
ssp126	1900	9.7	1900-11-20
ssp126	1900	10.1	1900-11-21
ssp126	1900	8.7	1900-11-22
ssp126	1900	8.3	1900-11-23
ssp126	1900	11.9	1900-11-24
ssp126	1900	9.7	1900-11-25
ssp126	1900	9.6	1900-11-26
ssp126	1900	10.4	1900-11-27
ssp126	1900	10.1	1900-11-28
ssp126	1900	11.3	1900-11-29
ssp126	1900	8.8	1900-11-30
ssp126	1900	9.4	1900-12-01
ssp126	1900	9.6	1900-12-02
ssp126	1900	9.7	1900-12-03
ssp126	1900	10.3	1900-12-04
ssp126	1900	9.1	1900-12-05
ssp126	1900	8.1	1900-12-06
ssp126	1900	6.5	1900-12-07
ssp126	1900	7.6	1900-12-08
ssp126	1900	10.1	1900-12-09
ssp126	1900	12.3	1900-12-10
ssp126	1900	11.3	1900-12-11
ssp126	1900	14	1900-12-12
ssp126	1900	9.3	1900-12-13
ssp126	1900	4.3	1900-12-14
ssp126	1900	6.9	1900-12-15
ssp126	1900	8.6	1900-12-16
ssp126	1900	10.7	1900-12-17
ssp126	1900	9	1900-12-18
ssp126	1900	5.8	1900-12-19
ssp126	1900	6	1900-12-20
ssp126	1900	4.4	1900-12-21
ssp126	1900	5.9	1900-12-22
ssp126	1900	6.4	1900-12-23
ssp126	1900	8.6	1900-12-24
ssp126	1900	11.2	1900-12-25
ssp126	1900	12.9	1900-12-26
ssp126	1900	6.7	1900-12-27
ssp126	1900	5.9	1900-12-28
ssp126	1900	6.8	1900-12-29
ssp126	1900	7.2	1900-12-30
ssp126	1900	7.6	1900-12-31
ssp126	1901	6.7	1901-01-01
ssp126	1901	4	1901-01-02
ssp126	1901	2.7	1901-01-03
ssp126	1901	3.6	1901-01-04
ssp126	1901	8.2	1901-01-05
ssp126	1901	8	1901-01-06
ssp126	1901	5.1	1901-01-07
ssp126	1901	6.6	1901-01-08
ssp126	1901	8.5	1901-01-09
ssp126	1901	5.2	1901-01-10
ssp126	1901	4.5	1901-01-11
ssp126	1901	4.1	1901-01-12
ssp126	1901	4.2	1901-01-13
ssp126	1901	5.7	1901-01-14
ssp126	1901	6.4	1901-01-15
ssp126	1901	5.1	1901-01-16
ssp126	1901	3.1	1901-01-17
ssp126	1901	1.8	1901-01-18
ssp126	1901	1.5	1901-01-19
ssp126	1901	1.5	1901-01-20
ssp126	1901	2	1901-01-21
ssp126	1901	1.2	1901-01-22
ssp126	1901	0.3	1901-01-23
ssp126	1901	2.7	1901-01-24
ssp126	1901	4.6	1901-01-25
ssp126	1901	5.1	1901-01-26
ssp126	1901	7	1901-01-27
ssp126	1901	7.9	1901-01-28
ssp126	1901	5.3	1901-01-29
ssp126	1901	5.2	1901-01-30
ssp126	1901	4.6	1901-01-31
ssp126	1901	5.1	1901-02-01
ssp126	1901	4.5	1901-02-02
ssp126	1901	4.6	1901-02-03
ssp126	1901	4.4	1901-02-04
ssp126	1901	5.8	1901-02-05
ssp126	1901	10.1	1901-02-06
ssp126	1901	10.3	1901-02-07
ssp126	1901	7.6	1901-02-08
ssp126	1901	6.4	1901-02-09
ssp126	1901	5	1901-02-10
ssp126	1901	6.2	1901-02-11
ssp126	1901	6.1	1901-02-12
ssp126	1901	7.2	1901-02-13
ssp126	1901	5.9	1901-02-14
ssp126	1901	6.6	1901-02-15
ssp126	1901	5.8	1901-02-16
ssp126	1901	6.4	1901-02-17
ssp126	1901	7.1	1901-02-18
ssp126	1901	7	1901-02-19
ssp126	1901	8.4	1901-02-20
ssp126	1901	7.2	1901-02-21
ssp126	1901	3.6	1901-02-22
ssp126	1901	4.1	1901-02-23
ssp126	1901	7.2	1901-02-24
ssp126	1901	10.5	1901-02-25
ssp126	1901	9.8	1901-02-26
ssp126	1901	4.2	1901-02-27
ssp126	1901	4.5	1901-02-28
ssp126	1901	2	1901-03-01
ssp126	1901	3.1	1901-03-02
ssp126	1901	4.9	1901-03-03
ssp126	1901	6.6	1901-03-04
ssp126	1901	10	1901-03-05
ssp126	1901	12.8	1901-03-06
ssp126	1901	14	1901-03-07
ssp126	1901	6.2	1901-03-08
ssp126	1901	7.3	1901-03-09
ssp126	1901	9.1	1901-03-10
ssp126	1901	10	1901-03-11
ssp126	1901	11.4	1901-03-12
ssp126	1901	9.4	1901-03-13
ssp126	1901	6.6	1901-03-14
ssp126	1901	7.8	1901-03-15
ssp126	1901	11.1	1901-03-16
ssp126	1901	8.8	1901-03-17
ssp126	1901	8	1901-03-18
ssp126	1901	11.6	1901-03-19
ssp126	1901	10.2	1901-03-20
ssp126	1901	10.4	1901-03-21
ssp126	1901	13.6	1901-03-22
ssp126	1901	13	1901-03-23
ssp126	1901	10.8	1901-03-24
ssp126	1901	14	1901-03-25
ssp126	1901	14.9	1901-03-26
ssp126	1901	14.3	1901-03-27
ssp126	1901	16	1901-03-28
ssp126	1901	15.8	1901-03-29
ssp126	1901	14.2	1901-03-30
ssp126	1901	11.6	1901-03-31
ssp126	1901	14.7	1901-04-01
ssp126	1901	17.3	1901-04-02
ssp126	1901	15.7	1901-04-03
ssp126	1901	13.6	1901-04-04
ssp126	1901	14.6	1901-04-05
ssp126	1901	17.6	1901-04-06
ssp126	1901	15.3	1901-04-07
ssp126	1901	9.6	1901-04-08
ssp126	1901	11.3	1901-04-09
ssp126	1901	9.4	1901-04-10
ssp126	1901	12.3	1901-04-11
ssp126	1901	14.2	1901-04-12
ssp126	1901	17.6	1901-04-13
ssp126	1901	16.8	1901-04-14
ssp126	1901	20.1	1901-04-15
ssp126	1901	22.2	1901-04-16
ssp126	1901	19.7	1901-04-17
ssp126	1901	21.8	1901-04-18
ssp126	1901	12.1	1901-04-19
ssp126	1901	6.6	1901-04-20
ssp126	1901	8.7	1901-04-21
ssp126	1901	13.4	1901-04-22
ssp126	1901	14.8	1901-04-23
ssp126	1901	14.8	1901-04-24
ssp126	1901	19.8	1901-04-25
ssp126	1901	19.4	1901-04-26
ssp126	1901	21.8	1901-04-27
ssp126	1901	23	1901-04-28
ssp126	1901	15.9	1901-04-29
ssp126	1901	16.4	1901-04-30
ssp126	1901	17.5	1901-05-01
ssp126	1901	20.6	1901-05-02
ssp126	1901	18.9	1901-05-03
ssp126	1901	14.7	1901-05-04
ssp126	1901	17.5	1901-05-05
ssp126	1901	15.4	1901-05-06
ssp126	1901	16.4	1901-05-07
ssp126	1901	14.6	1901-05-08
ssp126	1901	17.6	1901-05-09
ssp126	1901	18.6	1901-05-10
ssp126	1901	18	1901-05-11
ssp126	1901	17.7	1901-05-12
ssp126	1901	18	1901-05-13
ssp126	1901	22	1901-05-14
ssp126	1901	14.5	1901-05-15
ssp126	1901	13.8	1901-05-16
ssp126	1901	19.7	1901-05-17
ssp126	1901	22.8	1901-05-18
ssp126	1901	18.6	1901-05-19
ssp126	1901	18.1	1901-05-20
ssp126	1901	17.3	1901-05-21
ssp126	1901	20.4	1901-05-22
ssp126	1901	21.3	1901-05-23
ssp126	1901	21.4	1901-05-24
ssp126	1901	22	1901-05-25
ssp126	1901	21.6	1901-05-26
ssp126	1901	22.8	1901-05-27
ssp126	1901	22.5	1901-05-28
ssp126	1901	19.7	1901-05-29
ssp126	1901	16.5	1901-05-30
ssp126	1901	20.6	1901-05-31
ssp126	1901	18.8	1901-06-01
ssp126	1901	17.3	1901-06-02
ssp126	1901	19.6	1901-06-03
ssp126	1901	20.6	1901-06-04
ssp126	1901	21.1	1901-06-05
ssp126	1901	21.9	1901-06-06
ssp126	1901	20.6	1901-06-07
ssp126	1901	20.4	1901-06-08
ssp126	1901	21	1901-06-09
ssp126	1901	19	1901-06-10
ssp126	1901	20.2	1901-06-11
ssp126	1901	21.9	1901-06-12
ssp126	1901	21.6	1901-06-13
ssp126	1901	22	1901-06-14
ssp126	1901	18.2	1901-06-15
ssp126	1901	18.3	1901-06-16
ssp126	1901	18.3	1901-06-17
ssp126	1901	20	1901-06-18
ssp126	1901	19.6	1901-06-19
ssp126	1901	20.4	1901-06-20
ssp126	1901	18	1901-06-21
ssp126	1901	18.3	1901-06-22
ssp126	1901	18.6	1901-06-23
ssp126	1901	21.9	1901-06-24
ssp126	1901	21.2	1901-06-25
ssp126	1901	23.9	1901-06-26
ssp126	1901	24.6	1901-06-27
ssp126	1901	24.8	1901-06-28
ssp126	1901	23	1901-06-29
ssp126	1901	26.9	1901-06-30
ssp126	1901	29.8	1901-07-01
ssp126	1901	29.7	1901-07-02
ssp126	1901	29.9	1901-07-03
ssp126	1901	28.3	1901-07-04
ssp126	1901	25.1	1901-07-05
ssp126	1901	25.3	1901-07-06
ssp126	1901	24.7	1901-07-07
ssp126	1901	27.4	1901-07-08
ssp126	1901	27.1	1901-07-09
ssp126	1901	22	1901-07-10
ssp126	1901	22.4	1901-07-11
ssp126	1901	26.5	1901-07-12
ssp126	1901	29.2	1901-07-13
ssp126	1901	29.8	1901-07-14
ssp126	1901	30.4	1901-07-15
ssp126	1901	29.9	1901-07-16
ssp126	1901	29	1901-07-17
ssp126	1901	29.8	1901-07-18
ssp126	1901	30.2	1901-07-19
ssp126	1901	31.6	1901-07-20
ssp126	1901	30.3	1901-07-21
ssp126	1901	27.9	1901-07-22
ssp126	1901	27.4	1901-07-23
ssp126	1901	23.8	1901-07-24
ssp126	1901	24	1901-07-25
ssp126	1901	25.5	1901-07-26
ssp126	1901	27.2	1901-07-27
ssp126	1901	28.7	1901-07-28
ssp126	1901	29.9	1901-07-29
ssp126	1901	29.5	1901-07-30
ssp126	1901	28.4	1901-07-31
ssp126	1901	28.2	1901-08-01
ssp126	1901	28.6	1901-08-02
ssp126	1901	28.3	1901-08-03
ssp126	1901	29.1	1901-08-04
ssp126	1901	28.4	1901-08-05
ssp126	1901	27	1901-08-06
ssp126	1901	26.1	1901-08-07
ssp126	1901	27.6	1901-08-08
ssp126	1901	24	1901-08-09
ssp126	1901	26.6	1901-08-10
ssp126	1901	28.7	1901-08-11
ssp126	1901	29.1	1901-08-12
ssp126	1901	28	1901-08-13
ssp126	1901	30.5	1901-08-14
ssp126	1901	30.3	1901-08-15
ssp126	1901	29.5	1901-08-16
ssp126	1901	26.2	1901-08-17
ssp126	1901	27.4	1901-08-18
ssp126	1901	29.2	1901-08-19
ssp126	1901	31	1901-08-20
ssp126	1901	29.5	1901-08-21
ssp126	1901	29.3	1901-08-22
ssp126	1901	29.2	1901-08-23
ssp126	1901	29.6	1901-08-24
ssp126	1901	31	1901-08-25
ssp126	1901	31	1901-08-26
ssp126	1901	30.4	1901-08-27
ssp126	1901	30.5	1901-08-28
ssp126	1901	29.2	1901-08-29
ssp126	1901	23.2	1901-08-30
ssp126	1901	25.3	1901-08-31
ssp126	1901	23.6	1901-09-01
ssp126	1901	24.7	1901-09-02
ssp126	1901	29.9	1901-09-03
ssp126	1901	26	1901-09-04
ssp126	1901	21	1901-09-05
ssp126	1901	21.8	1901-09-06
ssp126	1901	21.9	1901-09-07
ssp126	1901	23.2	1901-09-08
ssp126	1901	23.3	1901-09-09
ssp126	1901	24	1901-09-10
ssp126	1901	25.2	1901-09-11
ssp126	1901	27.6	1901-09-12
ssp126	1901	26.2	1901-09-13
ssp126	1901	25.2	1901-09-14
ssp126	1901	23.5	1901-09-15
ssp126	1901	18.2	1901-09-16
ssp126	1901	22.5	1901-09-17
ssp126	1901	24.1	1901-09-18
ssp126	1901	24	1901-09-19
ssp126	1901	20.3	1901-09-20
ssp126	1901	16.8	1901-09-21
ssp126	1901	17.9	1901-09-22
ssp126	1901	23.3	1901-09-23
ssp126	1901	22	1901-09-24
ssp126	1901	22.3	1901-09-25
ssp126	1901	20.8	1901-09-26
ssp126	1901	19.7	1901-09-27
ssp126	1901	21.1	1901-09-28
ssp126	1901	21	1901-09-29
ssp126	1901	19.4	1901-09-30
ssp126	1901	19.9	1901-10-01
ssp126	1901	19.9	1901-10-02
ssp126	1901	17.7	1901-10-03
ssp126	1901	16.7	1901-10-04
ssp126	1901	16.7	1901-10-05
ssp126	1901	17	1901-10-06
ssp126	1901	18.1	1901-10-07
ssp126	1901	20.4	1901-10-08
ssp126	1901	20.7	1901-10-09
ssp126	1901	18.8	1901-10-10
ssp126	1901	18.5	1901-10-11
ssp126	1901	17.6	1901-10-12
ssp126	1901	18	1901-10-13
ssp126	1901	19.4	1901-10-14
ssp126	1901	22.6	1901-10-15
ssp126	1901	16.3	1901-10-16
ssp126	1901	14.3	1901-10-17
ssp126	1901	14.5	1901-10-18
ssp126	1901	15.3	1901-10-19
ssp126	1901	15	1901-10-20
ssp126	1901	15.9	1901-10-21
ssp126	1901	14.2	1901-10-22
ssp126	1901	14	1901-10-23
ssp126	1901	14.9	1901-10-24
ssp126	1901	13.2	1901-10-25
ssp126	1901	12.7	1901-10-26
ssp126	1901	14.9	1901-10-27
ssp126	1901	16	1901-10-28
ssp126	1901	17.6	1901-10-29
ssp126	1901	16.7	1901-10-30
ssp126	1901	16.7	1901-10-31
ssp126	1901	13.7	1901-11-01
ssp126	1901	11.1	1901-11-02
ssp126	1901	14.5	1901-11-03
ssp126	1901	14.6	1901-11-04
ssp126	1901	12.6	1901-11-05
ssp126	1901	13	1901-11-06
ssp126	1901	15.8	1901-11-07
ssp126	1901	16.2	1901-11-08
ssp126	1901	12.3	1901-11-09
ssp126	1901	10.9	1901-11-10
ssp126	1901	12.1	1901-11-11
ssp126	1901	14	1901-11-12
ssp126	1901	14.8	1901-11-13
ssp126	1901	13.6	1901-11-14
ssp126	1901	13.1	1901-11-15
ssp126	1901	13.2	1901-11-16
ssp126	1901	14.7	1901-11-17
ssp126	1901	15.6	1901-11-18
ssp126	1901	11.6	1901-11-19
ssp126	1901	10	1901-11-20
ssp126	1901	11.1	1901-11-21
ssp126	1901	11.3	1901-11-22
ssp126	1901	9.9	1901-11-23
ssp126	1901	10.8	1901-11-24
ssp126	1901	14.9	1901-11-25
ssp126	1901	8.7	1901-11-26
ssp126	1901	8.1	1901-11-27
ssp126	1901	9.2	1901-11-28
ssp126	1901	7.9	1901-11-29
ssp126	1901	6.4	1901-11-30
ssp126	1901	6.2	1901-12-01
ssp126	1901	4.3	1901-12-02
ssp126	1901	5.1	1901-12-03
ssp126	1901	6.6	1901-12-04
ssp126	1901	6.7	1901-12-05
ssp126	1901	5.7	1901-12-06
ssp126	1901	8.2	1901-12-07
ssp126	1901	11.5	1901-12-08
ssp126	1901	9.4	1901-12-09
ssp126	1901	8.1	1901-12-10
ssp126	1901	9.5	1901-12-11
ssp126	1901	9.9	1901-12-12
ssp126	1901	9.2	1901-12-13
ssp126	1901	9.1	1901-12-14
ssp126	1901	7	1901-12-15
ssp126	1901	5.6	1901-12-16
ssp126	1901	7.2	1901-12-17
ssp126	1901	9.9	1901-12-18
ssp126	1901	6.7	1901-12-19
ssp126	1901	5.6	1901-12-20
ssp126	1901	5.4	1901-12-21
ssp126	1901	6	1901-12-22
ssp126	1901	7.3	1901-12-23
ssp126	1901	7.9	1901-12-24
ssp126	1901	4.2	1901-12-25
ssp126	1901	3.8	1901-12-26
ssp126	1901	5.6	1901-12-27
ssp126	1901	7.2	1901-12-28
ssp126	1901	8.4	1901-12-29
ssp126	1901	9.4	1901-12-30
ssp126	1901	9.2	1901-12-31
ssp126	1902	5.6	1902-01-01
ssp126	1902	5.6	1902-01-02
ssp126	1902	5	1902-01-03
ssp126	1902	5	1902-01-04
ssp126	1902	3.1	1902-01-05
ssp126	1902	3.6	1902-01-06
ssp126	1902	4.3	1902-01-07
ssp126	1902	4.8	1902-01-08
ssp126	1902	3.9	1902-01-09
ssp126	1902	4.3	1902-01-10
ssp126	1902	6	1902-01-11
ssp126	1902	5.7	1902-01-12
ssp126	1902	6	1902-01-13
ssp126	1902	5.9	1902-01-14
ssp126	1902	2.8	1902-01-15
ssp126	1902	4.4	1902-01-16
ssp126	1902	5.3	1902-01-17
ssp126	1902	6.9	1902-01-18
ssp126	1902	6.5	1902-01-19
ssp126	1902	4.8	1902-01-20
ssp126	1902	5	1902-01-21
ssp126	1902	5.5	1902-01-22
ssp126	1902	4.6	1902-01-23
ssp126	1902	6.6	1902-01-24
ssp126	1902	9.4	1902-01-25
ssp126	1902	5.2	1902-01-26
ssp126	1902	3.6	1902-01-27
ssp126	1902	6.9	1902-01-28
ssp126	1902	4.8	1902-01-29
ssp126	1902	4.6	1902-01-30
ssp126	1902	6.7	1902-01-31
ssp126	1902	7.2	1902-02-01
ssp126	1902	4.6	1902-02-02
ssp126	1902	6.5	1902-02-03
ssp126	1902	9.2	1902-02-04
ssp126	1902	5.3	1902-02-05
ssp126	1902	4.9	1902-02-06
ssp126	1902	6.6	1902-02-07
ssp126	1902	7.3	1902-02-08
ssp126	1902	8.5	1902-02-09
ssp126	1902	9.4	1902-02-10
ssp126	1902	10.1	1902-02-11
ssp126	1902	6.6	1902-02-12
ssp126	1902	6.9	1902-02-13
ssp126	1902	6.1	1902-02-14
ssp126	1902	7.6	1902-02-15
ssp126	1902	7.2	1902-02-16
ssp126	1902	7.2	1902-02-17
ssp126	1902	12.4	1902-02-18
ssp126	1902	10.5	1902-02-19
ssp126	1902	7.9	1902-02-20
ssp126	1902	6.4	1902-02-21
ssp126	1902	6.4	1902-02-22
ssp126	1902	8	1902-02-23
ssp126	1902	9.3	1902-02-24
ssp126	1902	9.5	1902-02-25
ssp126	1902	10.5	1902-02-26
ssp126	1902	9.6	1902-02-27
ssp126	1902	4.7	1902-02-28
ssp126	1902	3.4	1902-03-01
ssp126	1902	4.1	1902-03-02
ssp126	1902	7.2	1902-03-03
ssp126	1902	8.1	1902-03-04
ssp126	1902	12.3	1902-03-05
ssp126	1902	7.2	1902-03-06
ssp126	1902	6.2	1902-03-07
ssp126	1902	5	1902-03-08
ssp126	1902	5.5	1902-03-09
ssp126	1902	4.4	1902-03-10
ssp126	1902	5.6	1902-03-11
ssp126	1902	7.7	1902-03-12
ssp126	1902	7.6	1902-03-13
ssp126	1902	9.1	1902-03-14
ssp126	1902	10.9	1902-03-15
ssp126	1902	7.5	1902-03-16
ssp126	1902	7.8	1902-03-17
ssp126	1902	7.9	1902-03-18
ssp126	1902	5	1902-03-19
ssp126	1902	4.9	1902-03-20
ssp126	1902	7.4	1902-03-21
ssp126	1902	8.1	1902-03-22
ssp126	1902	8	1902-03-23
ssp126	1902	8.8	1902-03-24
ssp126	1902	6.8	1902-03-25
ssp126	1902	7.9	1902-03-26
ssp126	1902	7.1	1902-03-27
ssp126	1902	8.5	1902-03-28
ssp126	1902	5.5	1902-03-29
ssp126	1902	6.3	1902-03-30
ssp126	1902	7.4	1902-03-31
ssp126	1902	9.8	1902-04-01
ssp126	1902	12.5	1902-04-02
ssp126	1902	15.3	1902-04-03
ssp126	1902	16.8	1902-04-04
ssp126	1902	9.7	1902-04-05
ssp126	1902	10	1902-04-06
ssp126	1902	10.2	1902-04-07
ssp126	1902	12.1	1902-04-08
ssp126	1902	14.6	1902-04-09
ssp126	1902	15.9	1902-04-10
ssp126	1902	9.7	1902-04-11
ssp126	1902	9.8	1902-04-12
ssp126	1902	13.3	1902-04-13
ssp126	1902	15.3	1902-04-14
ssp126	1902	14.1	1902-04-15
ssp126	1902	17.7	1902-04-16
ssp126	1902	16.4	1902-04-17
ssp126	1902	18.2	1902-04-18
ssp126	1902	18.8	1902-04-19
ssp126	1902	18.3	1902-04-20
ssp126	1902	18.2	1902-04-21
ssp126	1902	17.1	1902-04-22
ssp126	1902	17	1902-04-23
ssp126	1902	14.8	1902-04-24
ssp126	1902	11.9	1902-04-25
ssp126	1902	13.5	1902-04-26
ssp126	1902	12.7	1902-04-27
ssp126	1902	15.3	1902-04-28
ssp126	1902	19	1902-04-29
ssp126	1902	20.4	1902-04-30
ssp126	1902	20.3	1902-05-01
ssp126	1902	17.9	1902-05-02
ssp126	1902	16.1	1902-05-03
ssp126	1902	18.1	1902-05-04
ssp126	1902	19.1	1902-05-05
ssp126	1902	20.3	1902-05-06
ssp126	1902	21.9	1902-05-07
ssp126	1902	20.6	1902-05-08
ssp126	1902	17.7	1902-05-09
ssp126	1902	19.1	1902-05-10
ssp126	1902	20.2	1902-05-11
ssp126	1902	21.6	1902-05-12
ssp126	1902	21	1902-05-13
ssp126	1902	21.8	1902-05-14
ssp126	1902	18	1902-05-15
ssp126	1902	18.6	1902-05-16
ssp126	1902	20.5	1902-05-17
ssp126	1902	18.3	1902-05-18
ssp126	1902	19.7	1902-05-19
ssp126	1902	19.8	1902-05-20
ssp126	1902	20.7	1902-05-21
ssp126	1902	21.1	1902-05-22
ssp126	1902	19.4	1902-05-23
ssp126	1902	18.6	1902-05-24
ssp126	1902	21.6	1902-05-25
ssp126	1902	22.1	1902-05-26
ssp126	1902	22.3	1902-05-27
ssp126	1902	22.9	1902-05-28
ssp126	1902	22.4	1902-05-29
ssp126	1902	22.4	1902-05-30
ssp126	1902	22.8	1902-05-31
ssp126	1902	20.6	1902-06-01
ssp126	1902	19.2	1902-06-02
ssp126	1902	19.3	1902-06-03
ssp126	1902	18.2	1902-06-04
ssp126	1902	19.9	1902-06-05
ssp126	1902	17.4	1902-06-06
ssp126	1902	18	1902-06-07
ssp126	1902	20.3	1902-06-08
ssp126	1902	23.6	1902-06-09
ssp126	1902	22.5	1902-06-10
ssp126	1902	19.1	1902-06-11
ssp126	1902	22.2	1902-06-12
ssp126	1902	20.6	1902-06-13
ssp126	1902	19.2	1902-06-14
ssp126	1902	21.9	1902-06-15
ssp126	1902	24.3	1902-06-16
ssp126	1902	18.6	1902-06-17
ssp126	1902	17.4	1902-06-18
ssp126	1902	17.2	1902-06-19
ssp126	1902	20.4	1902-06-20
ssp126	1902	19.4	1902-06-21
ssp126	1902	20.4	1902-06-22
ssp126	1902	24.5	1902-06-23
ssp126	1902	25.2	1902-06-24
ssp126	1902	22.5	1902-06-25
ssp126	1902	23	1902-06-26
ssp126	1902	24.4	1902-06-27
ssp126	1902	24.7	1902-06-28
ssp126	1902	25.5	1902-06-29
ssp126	1902	27.3	1902-06-30
ssp126	1902	25.8	1902-07-01
ssp126	1902	28.3	1902-07-02
ssp126	1902	21.5	1902-07-03
ssp126	1902	20.1	1902-07-04
ssp126	1902	21.8	1902-07-05
ssp126	1902	20.3	1902-07-06
ssp126	1902	22.8	1902-07-07
ssp126	1902	19.8	1902-07-08
ssp126	1902	18.1	1902-07-09
ssp126	1902	15.3	1902-07-10
ssp126	1902	17.8	1902-07-11
ssp126	1902	21.1	1902-07-12
ssp126	1902	23.2	1902-07-13
ssp126	1902	22.7	1902-07-14
ssp126	1902	22.2	1902-07-15
ssp126	1902	23.7	1902-07-16
ssp126	1902	22.4	1902-07-17
ssp126	1902	21.7	1902-07-18
ssp126	1902	20.8	1902-07-19
ssp126	1902	21.2	1902-07-20
ssp126	1902	22.2	1902-07-21
ssp126	1902	27.7	1902-07-22
ssp126	1902	27	1902-07-23
ssp126	1902	25.3	1902-07-24
ssp126	1902	23.4	1902-07-25
ssp126	1902	25.4	1902-07-26
ssp126	1902	28.9	1902-07-27
ssp126	1902	30.2	1902-07-28
ssp126	1902	30.1	1902-07-29
ssp126	1902	28.6	1902-07-30
ssp126	1902	27.4	1902-07-31
ssp126	1902	29.1	1902-08-01
ssp126	1902	31.5	1902-08-02
ssp126	1902	31.6	1902-08-03
ssp126	1902	30.3	1902-08-04
ssp126	1902	31.2	1902-08-05
ssp126	1902	32.6	1902-08-06
ssp126	1902	32.7	1902-08-07
ssp126	1902	32.2	1902-08-08
ssp126	1902	30.5	1902-08-09
ssp126	1902	30.1	1902-08-10
ssp126	1902	28.7	1902-08-11
ssp126	1902	29.5	1902-08-12
ssp126	1902	30.5	1902-08-13
ssp126	1902	30	1902-08-14
ssp126	1902	28.7	1902-08-15
ssp126	1902	29.7	1902-08-16
ssp126	1902	30.3	1902-08-17
ssp126	1902	31.3	1902-08-18
ssp126	1902	31.9	1902-08-19
ssp126	1902	29.9	1902-08-20
ssp126	1902	31	1902-08-21
ssp126	1902	30.8	1902-08-22
ssp126	1902	30.5	1902-08-23
ssp126	1902	30.4	1902-08-24
ssp126	1902	28.4	1902-08-25
ssp126	1902	28.8	1902-08-26
ssp126	1902	29.5	1902-08-27
ssp126	1902	30.2	1902-08-28
ssp126	1902	30.2	1902-08-29
ssp126	1902	30.4	1902-08-30
ssp126	1902	30	1902-08-31
ssp126	1902	29	1902-09-01
ssp126	1902	28.4	1902-09-02
ssp126	1902	29	1902-09-03
ssp126	1902	29.6	1902-09-04
ssp126	1902	28	1902-09-05
ssp126	1902	28.4	1902-09-06
ssp126	1902	28.8	1902-09-07
ssp126	1902	27	1902-09-08
ssp126	1902	27.6	1902-09-09
ssp126	1902	23	1902-09-10
ssp126	1902	23.6	1902-09-11
ssp126	1902	27.6	1902-09-12
ssp126	1902	26	1902-09-13
ssp126	1902	24.3	1902-09-14
ssp126	1902	22.7	1902-09-15
ssp126	1902	25	1902-09-16
ssp126	1902	21.3	1902-09-17
ssp126	1902	21.3	1902-09-18
ssp126	1902	22.3	1902-09-19
ssp126	1902	21	1902-09-20
ssp126	1902	22	1902-09-21
ssp126	1902	22.6	1902-09-22
ssp126	1902	24	1902-09-23
ssp126	1902	23	1902-09-24
ssp126	1902	21	1902-09-25
ssp126	1902	20.8	1902-09-26
ssp126	1902	19.7	1902-09-27
ssp126	1902	19	1902-09-28
ssp126	1902	16.9	1902-09-29
ssp126	1902	17	1902-09-30
ssp126	1902	19.2	1902-10-01
ssp126	1902	20	1902-10-02
ssp126	1902	16.1	1902-10-03
ssp126	1902	14.1	1902-10-04
ssp126	1902	17.1	1902-10-05
ssp126	1902	17.9	1902-10-06
ssp126	1902	20.2	1902-10-07
ssp126	1902	17.9	1902-10-08
ssp126	1902	19	1902-10-09
ssp126	1902	18.5	1902-10-10
ssp126	1902	16.9	1902-10-11
ssp126	1902	16.5	1902-10-12
ssp126	1902	17.6	1902-10-13
ssp126	1902	18.5	1902-10-14
ssp126	1902	17.7	1902-10-15
ssp126	1902	19.1	1902-10-16
ssp126	1902	17.5	1902-10-17
ssp126	1902	17.5	1902-10-18
ssp126	1902	17.4	1902-10-19
ssp126	1902	18.2	1902-10-20
ssp126	1902	19.4	1902-10-21
ssp126	1902	17.2	1902-10-22
ssp126	1902	14.7	1902-10-23
ssp126	1902	15.7	1902-10-24
ssp126	1902	16.1	1902-10-25
ssp126	1902	18.1	1902-10-26
ssp126	1902	17.9	1902-10-27
ssp126	1902	14.5	1902-10-28
ssp126	1902	15.5	1902-10-29
ssp126	1902	16.5	1902-10-30
ssp126	1902	17.1	1902-10-31
ssp126	1902	15	1902-11-01
ssp126	1902	16.3	1902-11-02
ssp126	1902	18.1	1902-11-03
ssp126	1902	19.2	1902-11-04
ssp126	1902	16.2	1902-11-05
ssp126	1902	15.8	1902-11-06
ssp126	1902	15.1	1902-11-07
ssp126	1902	14.9	1902-11-08
ssp126	1902	15.9	1902-11-09
ssp126	1902	14.5	1902-11-10
ssp126	1902	13.3	1902-11-11
ssp126	1902	13.4	1902-11-12
ssp126	1902	12.3	1902-11-13
ssp126	1902	13.3	1902-11-14
ssp126	1902	17.1	1902-11-15
ssp126	1902	13.3	1902-11-16
ssp126	1902	12.1	1902-11-17
ssp126	1902	10.4	1902-11-18
ssp126	1902	12.5	1902-11-19
ssp126	1902	15.4	1902-11-20
ssp126	1902	12.7	1902-11-21
ssp126	1902	11.7	1902-11-22
ssp126	1902	12.6	1902-11-23
ssp126	1902	12.1	1902-11-24
ssp126	1902	11.6	1902-11-25
ssp126	1902	13.3	1902-11-26
ssp126	1902	13	1902-11-27
ssp126	1902	9.5	1902-11-28
ssp126	1902	8.4	1902-11-29
ssp126	1902	9.7	1902-11-30
ssp126	1902	9.9	1902-12-01
ssp126	1902	12.1	1902-12-02
ssp126	1902	13.1	1902-12-03
ssp126	1902	13.3	1902-12-04
ssp126	1902	10.2	1902-12-05
ssp126	1902	8.1	1902-12-06
ssp126	1902	10.1	1902-12-07
ssp126	1902	11.9	1902-12-08
ssp126	1902	7.6	1902-12-09
ssp126	1902	7.7	1902-12-10
ssp126	1902	7.1	1902-12-11
ssp126	1902	6.5	1902-12-12
ssp126	1902	8.5	1902-12-13
ssp126	1902	6.5	1902-12-14
ssp126	1902	5	1902-12-15
ssp126	1902	4.1	1902-12-16
ssp126	1902	5.8	1902-12-17
ssp126	1902	6.1	1902-12-18
ssp126	1902	6.7	1902-12-19
ssp126	1902	6.8	1902-12-20
ssp126	1902	5.6	1902-12-21
ssp126	1902	7.1	1902-12-22
ssp126	1902	7.3	1902-12-23
ssp126	1902	6.4	1902-12-24
ssp126	1902	6.6	1902-12-25
ssp126	1902	7.2	1902-12-26
ssp126	1902	8.3	1902-12-27
ssp126	1902	0.3	1902-12-28
ssp126	1902	4.2	1902-12-29
ssp126	1902	7.8	1902-12-30
ssp126	1902	8.6	1902-12-31
ssp126	1903	6.9	1903-01-01
ssp126	1903	6	1903-01-02
ssp126	1903	5.6	1903-01-03
ssp126	1903	6.4	1903-01-04
ssp126	1903	7.5	1903-01-05
ssp126	1903	5.9	1903-01-06
ssp126	1903	5.3	1903-01-07
ssp126	1903	6	1903-01-08
ssp126	1903	7.1	1903-01-09
ssp126	1903	9.1	1903-01-10
ssp126	1903	5.9	1903-01-11
ssp126	1903	4.6	1903-01-12
ssp126	1903	6	1903-01-13
ssp126	1903	3.7	1903-01-14
ssp126	1903	3.8	1903-01-15
ssp126	1903	6.5	1903-01-16
ssp126	1903	5.9	1903-01-17
ssp126	1903	5.3	1903-01-18
ssp126	1903	5.3	1903-01-19
ssp126	1903	7.4	1903-01-20
ssp126	1903	4.6	1903-01-21
ssp126	1903	2.1	1903-01-22
ssp126	1903	3.6	1903-01-23
ssp126	1903	5.6	1903-01-24
ssp126	1903	4.9	1903-01-25
ssp126	1903	4.8	1903-01-26
ssp126	1903	4.4	1903-01-27
ssp126	1903	3.5	1903-01-28
ssp126	1903	2.4	1903-01-29
ssp126	1903	3.3	1903-01-30
ssp126	1903	4.5	1903-01-31
ssp126	1903	5.5	1903-02-01
ssp126	1903	5.7	1903-02-02
ssp126	1903	6.5	1903-02-03
ssp126	1903	6.3	1903-02-04
ssp126	1903	4.5	1903-02-05
ssp126	1903	4.6	1903-02-06
ssp126	1903	7	1903-02-07
ssp126	1903	8.5	1903-02-08
ssp126	1903	3.6	1903-02-09
ssp126	1903	4.4	1903-02-10
ssp126	1903	0.1	1903-02-11
ssp126	1903	-0.1	1903-02-12
ssp126	1903	2.9	1903-02-13
ssp126	1903	3.7	1903-02-14
ssp126	1903	4.4	1903-02-15
ssp126	1903	7.1	1903-02-16
ssp126	1903	10.6	1903-02-17
ssp126	1903	6.4	1903-02-18
ssp126	1903	4.5	1903-02-19
ssp126	1903	2.4	1903-02-20
ssp126	1903	2	1903-02-21
ssp126	1903	3.8	1903-02-22
ssp126	1903	4.8	1903-02-23
ssp126	1903	4.8	1903-02-24
ssp126	1903	4.9	1903-02-25
ssp126	1903	5.7	1903-02-26
ssp126	1903	4.9	1903-02-27
ssp126	1903	6	1903-02-28
ssp126	1903	8.6	1903-03-01
ssp126	1903	7.2	1903-03-02
ssp126	1903	4.6	1903-03-03
ssp126	1903	5	1903-03-04
ssp126	1903	6.9	1903-03-05
ssp126	1903	8.7	1903-03-06
ssp126	1903	7.7	1903-03-07
ssp126	1903	8.3	1903-03-08
ssp126	1903	8.5	1903-03-09
ssp126	1903	7.9	1903-03-10
ssp126	1903	5.8	1903-03-11
ssp126	1903	9	1903-03-12
ssp126	1903	4.9	1903-03-13
ssp126	1903	6.6	1903-03-14
ssp126	1903	8.3	1903-03-15
ssp126	1903	6.5	1903-03-16
ssp126	1903	7.4	1903-03-17
ssp126	1903	7.5	1903-03-18
ssp126	1903	7.7	1903-03-19
ssp126	1903	9	1903-03-20
ssp126	1903	9.7	1903-03-21
ssp126	1903	10.1	1903-03-22
ssp126	1903	9	1903-03-23
ssp126	1903	7.9	1903-03-24
ssp126	1903	7.6	1903-03-25
ssp126	1903	6.7	1903-03-26
ssp126	1903	7.6	1903-03-27
ssp126	1903	7.2	1903-03-28
ssp126	1903	9.5	1903-03-29
ssp126	1903	11.4	1903-03-30
ssp126	1903	11.7	1903-03-31
ssp126	1903	11	1903-04-01
ssp126	1903	10.3	1903-04-02
ssp126	1903	12.4	1903-04-03
ssp126	1903	15	1903-04-04
ssp126	1903	11.7	1903-04-05
ssp126	1903	10.7	1903-04-06
ssp126	1903	12.7	1903-04-07
ssp126	1903	14.2	1903-04-08
ssp126	1903	13.1	1903-04-09
ssp126	1903	15.2	1903-04-10
ssp126	1903	15.9	1903-04-11
ssp126	1903	14.4	1903-04-12
ssp126	1903	17.6	1903-04-13
ssp126	1903	19.5	1903-04-14
ssp126	1903	15.3	1903-04-15
ssp126	1903	9.4	1903-04-16
ssp126	1903	13.9	1903-04-17
ssp126	1903	13.3	1903-04-18
ssp126	1903	15.6	1903-04-19
ssp126	1903	17.2	1903-04-20
ssp126	1903	19.4	1903-04-21
ssp126	1903	20.6	1903-04-22
ssp126	1903	21.1	1903-04-23
ssp126	1903	18.4	1903-04-24
ssp126	1903	17.2	1903-04-25
ssp126	1903	17.6	1903-04-26
ssp126	1903	12.7	1903-04-27
ssp126	1903	13.9	1903-04-28
ssp126	1903	13.4	1903-04-29
ssp126	1903	15.5	1903-04-30
ssp126	1903	15.7	1903-05-01
ssp126	1903	19.2	1903-05-02
ssp126	1903	19.2	1903-05-03
ssp126	1903	18.9	1903-05-04
ssp126	1903	20.8	1903-05-05
ssp126	1903	20.5	1903-05-06
ssp126	1903	20.3	1903-05-07
ssp126	1903	20.5	1903-05-08
ssp126	1903	18.8	1903-05-09
ssp126	1903	18.2	1903-05-10
ssp126	1903	18.2	1903-05-11
ssp126	1903	19.4	1903-05-12
ssp126	1903	17.5	1903-05-13
ssp126	1903	13.7	1903-05-14
ssp126	1903	13.9	1903-05-15
ssp126	1903	16.3	1903-05-16
ssp126	1903	17	1903-05-17
ssp126	1903	17.3	1903-05-18
ssp126	1903	17.9	1903-05-19
ssp126	1903	18.6	1903-05-20
ssp126	1903	15.8	1903-05-21
ssp126	1903	18.7	1903-05-22
ssp126	1903	20.6	1903-05-23
ssp126	1903	20	1903-05-24
ssp126	1903	18.4	1903-05-25
ssp126	1903	18.7	1903-05-26
ssp126	1903	19.3	1903-05-27
ssp126	1903	21.4	1903-05-28
ssp126	1903	22.2	1903-05-29
ssp126	1903	21.6	1903-05-30
ssp126	1903	19.1	1903-05-31
ssp126	1903	18.7	1903-06-01
ssp126	1903	20.1	1903-06-02
ssp126	1903	21.3	1903-06-03
ssp126	1903	20.7	1903-06-04
ssp126	1903	21.5	1903-06-05
ssp126	1903	21.2	1903-06-06
ssp126	1903	22.7	1903-06-07
ssp126	1903	20.6	1903-06-08
ssp126	1903	20.5	1903-06-09
ssp126	1903	20.7	1903-06-10
ssp126	1903	20.1	1903-06-11
ssp126	1903	18.7	1903-06-12
ssp126	1903	18.9	1903-06-13
ssp126	1903	19.6	1903-06-14
ssp126	1903	19.7	1903-06-15
ssp126	1903	21.6	1903-06-16
ssp126	1903	22.3	1903-06-17
ssp126	1903	24.8	1903-06-18
ssp126	1903	21.3	1903-06-19
ssp126	1903	21.8	1903-06-20
ssp126	1903	21	1903-06-21
ssp126	1903	25.4	1903-06-22
ssp126	1903	25.3	1903-06-23
ssp126	1903	24	1903-06-24
ssp126	1903	23.2	1903-06-25
ssp126	1903	26.2	1903-06-26
ssp126	1903	26.8	1903-06-27
ssp126	1903	24.2	1903-06-28
ssp126	1903	23.7	1903-06-29
ssp126	1903	23.5	1903-06-30
ssp126	1903	21.5	1903-07-01
ssp126	1903	21.1	1903-07-02
ssp126	1903	21.1	1903-07-03
ssp126	1903	20.2	1903-07-04
ssp126	1903	19.3	1903-07-05
ssp126	1903	20.7	1903-07-06
ssp126	1903	20.1	1903-07-07
ssp126	1903	20.5	1903-07-08
ssp126	1903	23.1	1903-07-09
ssp126	1903	21.5	1903-07-10
ssp126	1903	21	1903-07-11
ssp126	1903	20	1903-07-12
ssp126	1903	22.6	1903-07-13
ssp126	1903	24	1903-07-14
ssp126	1903	24.5	1903-07-15
ssp126	1903	23.2	1903-07-16
ssp126	1903	24.1	1903-07-17
ssp126	1903	25.2	1903-07-18
ssp126	1903	24.3	1903-07-19
ssp126	1903	21.4	1903-07-20
ssp126	1903	20.1	1903-07-21
ssp126	1903	20.3	1903-07-22
ssp126	1903	20.8	1903-07-23
ssp126	1903	22.9	1903-07-24
ssp126	1903	25	1903-07-25
ssp126	1903	27.2	1903-07-26
ssp126	1903	28.2	1903-07-27
ssp126	1903	27.8	1903-07-28
ssp126	1903	26.7	1903-07-29
ssp126	1903	28.2	1903-07-30
ssp126	1903	27.5	1903-07-31
ssp126	1903	25.5	1903-08-01
ssp126	1903	26.6	1903-08-02
ssp126	1903	27.7	1903-08-03
ssp126	1903	25.9	1903-08-04
ssp126	1903	25	1903-08-05
ssp126	1903	24	1903-08-06
ssp126	1903	25.2	1903-08-07
ssp126	1903	25.9	1903-08-08
ssp126	1903	27.8	1903-08-09
ssp126	1903	27	1903-08-10
ssp126	1903	23.9	1903-08-11
ssp126	1903	25.4	1903-08-12
ssp126	1903	24.2	1903-08-13
ssp126	1903	21	1903-08-14
ssp126	1903	19.7	1903-08-15
ssp126	1903	20.3	1903-08-16
ssp126	1903	20.5	1903-08-17
ssp126	1903	23.8	1903-08-18
ssp126	1903	21.8	1903-08-19
ssp126	1903	24.8	1903-08-20
ssp126	1903	22.8	1903-08-21
ssp126	1903	23.9	1903-08-22
ssp126	1903	24	1903-08-23
ssp126	1903	24	1903-08-24
ssp126	1903	23.3	1903-08-25
ssp126	1903	21.1	1903-08-26
ssp126	1903	20.9	1903-08-27
ssp126	1903	21.8	1903-08-28
ssp126	1903	22.3	1903-08-29
ssp126	1903	25.1	1903-08-30
ssp126	1903	25.3	1903-08-31
ssp126	1903	25.4	1903-09-01
ssp126	1903	24.1	1903-09-02
ssp126	1903	26.4	1903-09-03
ssp126	1903	26.1	1903-09-04
ssp126	1903	26.9	1903-09-05
ssp126	1903	27.3	1903-09-06
ssp126	1903	27.3	1903-09-07
ssp126	1903	26.2	1903-09-08
ssp126	1903	25.4	1903-09-09
ssp126	1903	23.9	1903-09-10
ssp126	1903	21.3	1903-09-11
ssp126	1903	21.2	1903-09-12
ssp126	1903	20.7	1903-09-13
ssp126	1903	20.7	1903-09-14
ssp126	1903	19.8	1903-09-15
ssp126	1903	21.2	1903-09-16
ssp126	1903	22.5	1903-09-17
ssp126	1903	25.3	1903-09-18
ssp126	1903	24	1903-09-19
ssp126	1903	22	1903-09-20
ssp126	1903	24.9	1903-09-21
ssp126	1903	24.6	1903-09-22
ssp126	1903	21.9	1903-09-23
ssp126	1903	22.3	1903-09-24
ssp126	1903	22.3	1903-09-25
ssp126	1903	24.1	1903-09-26
ssp126	1903	23.3	1903-09-27
ssp126	1903	23.9	1903-09-28
ssp126	1903	16.6	1903-09-29
ssp126	1903	16	1903-09-30
ssp126	1903	16.8	1903-10-01
ssp126	1903	17	1903-10-02
ssp126	1903	17.1	1903-10-03
ssp126	1903	18	1903-10-04
ssp126	1903	18.7	1903-10-05
ssp126	1903	19.3	1903-10-06
ssp126	1903	18.2	1903-10-07
ssp126	1903	18.3	1903-10-08
ssp126	1903	20.3	1903-10-09
ssp126	1903	20.6	1903-10-10
ssp126	1903	18.5	1903-10-11
ssp126	1903	16.5	1903-10-12
ssp126	1903	15.6	1903-10-13
ssp126	1903	14.8	1903-10-14
ssp126	1903	16.5	1903-10-15
ssp126	1903	17.4	1903-10-16
ssp126	1903	18.5	1903-10-17
ssp126	1903	19.1	1903-10-18
ssp126	1903	16.9	1903-10-19
ssp126	1903	15.2	1903-10-20
ssp126	1903	16.6	1903-10-21
ssp126	1903	17.2	1903-10-22
ssp126	1903	16.8	1903-10-23
ssp126	1903	15.1	1903-10-24
ssp126	1903	15.1	1903-10-25
ssp126	1903	16.7	1903-10-26
ssp126	1903	17.3	1903-10-27
ssp126	1903	16.8	1903-10-28
ssp126	1903	15.9	1903-10-29
ssp126	1903	14.4	1903-10-30
ssp126	1903	12.1	1903-10-31
ssp126	1903	13.4	1903-11-01
ssp126	1903	14.9	1903-11-02
ssp126	1903	14.8	1903-11-03
ssp126	1903	14.2	1903-11-04
ssp126	1903	11.7	1903-11-05
ssp126	1903	11.8	1903-11-06
ssp126	1903	10.8	1903-11-07
ssp126	1903	12.1	1903-11-08
ssp126	1903	11.6	1903-11-09
ssp126	1903	10.5	1903-11-10
ssp126	1903	11.3	1903-11-11
ssp126	1903	13.3	1903-11-12
ssp126	1903	12.2	1903-11-13
ssp126	1903	11.8	1903-11-14
ssp126	1903	13.2	1903-11-15
ssp126	1903	13.6	1903-11-16
ssp126	1903	9.6	1903-11-17
ssp126	1903	7	1903-11-18
ssp126	1903	7.6	1903-11-19
ssp126	1903	9.6	1903-11-20
ssp126	1903	9.9	1903-11-21
ssp126	1903	10.3	1903-11-22
ssp126	1903	9.2	1903-11-23
ssp126	1903	6.2	1903-11-24
ssp126	1903	7.2	1903-11-25
ssp126	1903	10.5	1903-11-26
ssp126	1903	8.9	1903-11-27
ssp126	1903	9.3	1903-11-28
ssp126	1903	10.1	1903-11-29
ssp126	1903	10.1	1903-11-30
ssp126	1903	12.3	1903-12-01
ssp126	1903	10.2	1903-12-02
ssp126	1903	9.3	1903-12-03
ssp126	1903	8.5	1903-12-04
ssp126	1903	4.6	1903-12-05
ssp126	1903	5.7	1903-12-06
ssp126	1903	3.3	1903-12-07
ssp126	1903	5.5	1903-12-08
ssp126	1903	6	1903-12-09
ssp126	1903	8	1903-12-10
ssp126	1903	8.3	1903-12-11
ssp126	1903	7.2	1903-12-12
ssp126	1903	4.4	1903-12-13
ssp126	1903	7.2	1903-12-14
ssp126	1903	9.2	1903-12-15
ssp126	1903	7.3	1903-12-16
ssp126	1903	6.9	1903-12-17
ssp126	1903	5.6	1903-12-18
ssp126	1903	5.9	1903-12-19
ssp126	1903	5.7	1903-12-20
ssp126	1903	3.6	1903-12-21
ssp126	1903	2.6	1903-12-22
ssp126	1903	3.5	1903-12-23
ssp126	1903	4.7	1903-12-24
ssp126	1903	4	1903-12-25
ssp126	1903	3.8	1903-12-26
ssp126	1903	5.5	1903-12-27
ssp126	1903	5	1903-12-28
ssp126	1903	4.7	1903-12-29
ssp126	1903	3.9	1903-12-30
ssp126	1903	4.3	1903-12-31
ssp126	1904	4.9	1904-01-01
ssp126	1904	6.7	1904-01-02
ssp126	1904	5.3	1904-01-03
ssp126	1904	3.4	1904-01-04
ssp126	1904	3.7	1904-01-05
ssp126	1904	3.1	1904-01-06
ssp126	1904	5	1904-01-07
ssp126	1904	5.7	1904-01-08
ssp126	1904	5.5	1904-01-09
ssp126	1904	3.9	1904-01-10
ssp126	1904	5.4	1904-01-11
ssp126	1904	7.4	1904-01-12
ssp126	1904	10.4	1904-01-13
ssp126	1904	9.4	1904-01-14
ssp126	1904	4.3	1904-01-15
ssp126	1904	4.5	1904-01-16
ssp126	1904	6.1	1904-01-17
ssp126	1904	7.4	1904-01-18
ssp126	1904	5.3	1904-01-19
ssp126	1904	5.9	1904-01-20
ssp126	1904	10.1	1904-01-21
ssp126	1904	3.6	1904-01-22
ssp126	1904	5.2	1904-01-23
ssp126	1904	2.4	1904-01-24
ssp126	1904	2.8	1904-01-25
ssp126	1904	3.2	1904-01-26
ssp126	1904	4.1	1904-01-27
ssp126	1904	5.8	1904-01-28
ssp126	1904	9	1904-01-29
ssp126	1904	8.2	1904-01-30
ssp126	1904	3.5	1904-01-31
ssp126	1904	4.7	1904-02-01
ssp126	1904	6.2	1904-02-02
ssp126	1904	7.3	1904-02-03
ssp126	1904	8.3	1904-02-04
ssp126	1904	8.2	1904-02-05
ssp126	1904	8.2	1904-02-06
ssp126	1904	3.9	1904-02-07
ssp126	1904	5.1	1904-02-08
ssp126	1904	4.5	1904-02-09
ssp126	1904	3.5	1904-02-10
ssp126	1904	3.3	1904-02-11
ssp126	1904	5	1904-02-12
ssp126	1904	5	1904-02-13
ssp126	1904	6.4	1904-02-14
ssp126	1904	7.8	1904-02-15
ssp126	1904	7.4	1904-02-16
ssp126	1904	9	1904-02-17
ssp126	1904	7.3	1904-02-18
ssp126	1904	5.9	1904-02-19
ssp126	1904	5.4	1904-02-20
ssp126	1904	6.2	1904-02-21
ssp126	1904	6.8	1904-02-22
ssp126	1904	9.3	1904-02-23
ssp126	1904	8.6	1904-02-24
ssp126	1904	4	1904-02-25
ssp126	1904	2.9	1904-02-26
ssp126	1904	3.5	1904-02-27
ssp126	1904	5.5	1904-02-28
ssp126	1904	7.8	1904-02-29
ssp126	1904	11	1904-03-01
ssp126	1904	9.6	1904-03-02
ssp126	1904	13.2	1904-03-03
ssp126	1904	14.2	1904-03-04
ssp126	1904	9.5	1904-03-05
ssp126	1904	6.2	1904-03-06
ssp126	1904	7.2	1904-03-07
ssp126	1904	10.7	1904-03-08
ssp126	1904	13.7	1904-03-09
ssp126	1904	8.5	1904-03-10
ssp126	1904	4.1	1904-03-11
ssp126	1904	8	1904-03-12
ssp126	1904	13.6	1904-03-13
ssp126	1904	7.9	1904-03-14
ssp126	1904	6.6	1904-03-15
ssp126	1904	6.1	1904-03-16
ssp126	1904	5.5	1904-03-17
ssp126	1904	6.6	1904-03-18
ssp126	1904	4.9	1904-03-19
ssp126	1904	5.8	1904-03-20
ssp126	1904	7.1	1904-03-21
ssp126	1904	6	1904-03-22
ssp126	1904	7.5	1904-03-23
ssp126	1904	5.9	1904-03-24
ssp126	1904	6.3	1904-03-25
ssp126	1904	5.1	1904-03-26
ssp126	1904	5.8	1904-03-27
ssp126	1904	7.9	1904-03-28
ssp126	1904	9.9	1904-03-29
ssp126	1904	7.9	1904-03-30
ssp126	1904	8.4	1904-03-31
ssp126	1904	8.9	1904-04-01
ssp126	1904	12.1	1904-04-02
ssp126	1904	15.1	1904-04-03
ssp126	1904	17.3	1904-04-04
ssp126	1904	13.5	1904-04-05
ssp126	1904	4.5	1904-04-06
ssp126	1904	7.2	1904-04-07
ssp126	1904	10.7	1904-04-08
ssp126	1904	13.1	1904-04-09
ssp126	1904	13.9	1904-04-10
ssp126	1904	13.1	1904-04-11
ssp126	1904	15	1904-04-12
ssp126	1904	13.8	1904-04-13
ssp126	1904	16.9	1904-04-14
ssp126	1904	15.3	1904-04-15
ssp126	1904	17	1904-04-16
ssp126	1904	17.4	1904-04-17
ssp126	1904	18.4	1904-04-18
ssp126	1904	19.8	1904-04-19
ssp126	1904	19.9	1904-04-20
ssp126	1904	16.9	1904-04-21
ssp126	1904	18.4	1904-04-22
ssp126	1904	13.4	1904-04-23
ssp126	1904	13.9	1904-04-24
ssp126	1904	14.4	1904-04-25
ssp126	1904	15.4	1904-04-26
ssp126	1904	17.2	1904-04-27
ssp126	1904	17.6	1904-04-28
ssp126	1904	14	1904-04-29
ssp126	1904	10.2	1904-04-30
ssp126	1904	11.3	1904-05-01
ssp126	1904	13.8	1904-05-02
ssp126	1904	15.4	1904-05-03
ssp126	1904	17	1904-05-04
ssp126	1904	17.3	1904-05-05
ssp126	1904	18.3	1904-05-06
ssp126	1904	19.8	1904-05-07
ssp126	1904	20.6	1904-05-08
ssp126	1904	21.1	1904-05-09
ssp126	1904	17	1904-05-10
ssp126	1904	16.1	1904-05-11
ssp126	1904	20.3	1904-05-12
ssp126	1904	21	1904-05-13
ssp126	1904	22.2	1904-05-14
ssp126	1904	19.4	1904-05-15
ssp126	1904	17.9	1904-05-16
ssp126	1904	19	1904-05-17
ssp126	1904	18.6	1904-05-18
ssp126	1904	19.7	1904-05-19
ssp126	1904	20.1	1904-05-20
ssp126	1904	18	1904-05-21
ssp126	1904	17.9	1904-05-22
ssp126	1904	21.1	1904-05-23
ssp126	1904	21.7	1904-05-24
ssp126	1904	21.9	1904-05-25
ssp126	1904	20.2	1904-05-26
ssp126	1904	21.2	1904-05-27
ssp126	1904	21.6	1904-05-28
ssp126	1904	21.1	1904-05-29
ssp126	1904	22.8	1904-05-30
ssp126	1904	23.7	1904-05-31
ssp126	1904	21.6	1904-06-01
ssp126	1904	21.1	1904-06-02
ssp126	1904	19.5	1904-06-03
ssp126	1904	18.5	1904-06-04
ssp126	1904	18.4	1904-06-05
ssp126	1904	18.4	1904-06-06
ssp126	1904	17.1	1904-06-07
ssp126	1904	22.5	1904-06-08
ssp126	1904	21.2	1904-06-09
ssp126	1904	21.6	1904-06-10
ssp126	1904	21.3	1904-06-11
ssp126	1904	21.5	1904-06-12
ssp126	1904	21.4	1904-06-13
ssp126	1904	21.7	1904-06-14
ssp126	1904	21.3	1904-06-15
ssp126	1904	22.8	1904-06-16
ssp126	1904	24.7	1904-06-17
ssp126	1904	23	1904-06-18
ssp126	1904	21.8	1904-06-19
ssp126	1904	22.4	1904-06-20
ssp126	1904	24.2	1904-06-21
ssp126	1904	26.6	1904-06-22
ssp126	1904	27	1904-06-23
ssp126	1904	21.6	1904-06-24
ssp126	1904	22.9	1904-06-25
ssp126	1904	22.9	1904-06-26
ssp126	1904	22.5	1904-06-27
ssp126	1904	22.8	1904-06-28
ssp126	1904	25.1	1904-06-29
ssp126	1904	23.6	1904-06-30
ssp126	1904	26.6	1904-07-01
ssp126	1904	23.9	1904-07-02
ssp126	1904	23.6	1904-07-03
ssp126	1904	23.1	1904-07-04
ssp126	1904	22.8	1904-07-05
ssp126	1904	29	1904-07-06
ssp126	1904	29.2	1904-07-07
ssp126	1904	28.6	1904-07-08
ssp126	1904	21.8	1904-07-09
ssp126	1904	20.2	1904-07-10
ssp126	1904	19.3	1904-07-11
ssp126	1904	20.1	1904-07-12
ssp126	1904	22.4	1904-07-13
ssp126	1904	20.9	1904-07-14
ssp126	1904	22.4	1904-07-15
ssp126	1904	26.5	1904-07-16
ssp126	1904	26.2	1904-07-17
ssp126	1904	28.4	1904-07-18
ssp126	1904	28.7	1904-07-19
ssp126	1904	30	1904-07-20
ssp126	1904	29.7	1904-07-21
ssp126	1904	29.4	1904-07-22
ssp126	1904	28.1	1904-07-23
ssp126	1904	28.7	1904-07-24
ssp126	1904	29.2	1904-07-25
ssp126	1904	28.8	1904-07-26
ssp126	1904	27.9	1904-07-27
ssp126	1904	24.1	1904-07-28
ssp126	1904	24.2	1904-07-29
ssp126	1904	26.2	1904-07-30
ssp126	1904	25	1904-07-31
ssp126	1904	24.6	1904-08-01
ssp126	1904	26.1	1904-08-02
ssp126	1904	26.3	1904-08-03
ssp126	1904	23.8	1904-08-04
ssp126	1904	21.8	1904-08-05
ssp126	1904	21.1	1904-08-06
ssp126	1904	25.5	1904-08-07
ssp126	1904	24.6	1904-08-08
ssp126	1904	28	1904-08-09
ssp126	1904	27.2	1904-08-10
ssp126	1904	23.1	1904-08-11
ssp126	1904	26.4	1904-08-12
ssp126	1904	25.5	1904-08-13
ssp126	1904	27.1	1904-08-14
ssp126	1904	28.1	1904-08-15
ssp126	1904	24.5	1904-08-16
ssp126	1904	26.1	1904-08-17
ssp126	1904	27	1904-08-18
ssp126	1904	26.6	1904-08-19
ssp126	1904	28.4	1904-08-20
ssp126	1904	29.1	1904-08-21
ssp126	1904	26.9	1904-08-22
ssp126	1904	27	1904-08-23
ssp126	1904	26.3	1904-08-24
ssp126	1904	25	1904-08-25
ssp126	1904	21.9	1904-08-26
ssp126	1904	21.2	1904-08-27
ssp126	1904	23.1	1904-08-28
ssp126	1904	24	1904-08-29
ssp126	1904	23.3	1904-08-30
ssp126	1904	25.4	1904-08-31
ssp126	1904	25.7	1904-09-01
ssp126	1904	24.7	1904-09-02
ssp126	1904	25.5	1904-09-03
ssp126	1904	24.5	1904-09-04
ssp126	1904	26.1	1904-09-05
ssp126	1904	26.3	1904-09-06
ssp126	1904	25.1	1904-09-07
ssp126	1904	27.6	1904-09-08
ssp126	1904	27.5	1904-09-09
ssp126	1904	27.4	1904-09-10
ssp126	1904	27.3	1904-09-11
ssp126	1904	27.4	1904-09-12
ssp126	1904	27.2	1904-09-13
ssp126	1904	26.6	1904-09-14
ssp126	1904	24.3	1904-09-15
ssp126	1904	23.3	1904-09-16
ssp126	1904	20	1904-09-17
ssp126	1904	19.5	1904-09-18
ssp126	1904	16.7	1904-09-19
ssp126	1904	17.5	1904-09-20
ssp126	1904	19.2	1904-09-21
ssp126	1904	22.5	1904-09-22
ssp126	1904	21.4	1904-09-23
ssp126	1904	20.6	1904-09-24
ssp126	1904	19.2	1904-09-25
ssp126	1904	18	1904-09-26
ssp126	1904	19.7	1904-09-27
ssp126	1904	22.8	1904-09-28
ssp126	1904	23.4	1904-09-29
ssp126	1904	19.7	1904-09-30
ssp126	1904	20.4	1904-10-01
ssp126	1904	18.7	1904-10-02
ssp126	1904	18.4	1904-10-03
ssp126	1904	22.2	1904-10-04
ssp126	1904	26	1904-10-05
ssp126	1904	24.7	1904-10-06
ssp126	1904	23.6	1904-10-07
ssp126	1904	19.8	1904-10-08
ssp126	1904	17	1904-10-09
ssp126	1904	18	1904-10-10
ssp126	1904	16.6	1904-10-11
ssp126	1904	14.5	1904-10-12
ssp126	1904	17	1904-10-13
ssp126	1904	17.2	1904-10-14
ssp126	1904	18.8	1904-10-15
ssp126	1904	17.3	1904-10-16
ssp126	1904	17.3	1904-10-17
ssp126	1904	16.5	1904-10-18
ssp126	1904	18.1	1904-10-19
ssp126	1904	19.5	1904-10-20
ssp126	1904	18.2	1904-10-21
ssp126	1904	15.7	1904-10-22
ssp126	1904	14.7	1904-10-23
ssp126	1904	13.7	1904-10-24
ssp126	1904	15.9	1904-10-25
ssp126	1904	12	1904-10-26
ssp126	1904	10.7	1904-10-27
ssp126	1904	11.7	1904-10-28
ssp126	1904	13.2	1904-10-29
ssp126	1904	16.2	1904-10-30
ssp126	1904	18.8	1904-10-31
ssp126	1904	14.2	1904-11-01
ssp126	1904	12.9	1904-11-02
ssp126	1904	13.2	1904-11-03
ssp126	1904	14.8	1904-11-04
ssp126	1904	14.1	1904-11-05
ssp126	1904	14.8	1904-11-06
ssp126	1904	14	1904-11-07
ssp126	1904	16.1	1904-11-08
ssp126	1904	15.2	1904-11-09
ssp126	1904	14.1	1904-11-10
ssp126	1904	16.4	1904-11-11
ssp126	1904	15.7	1904-11-12
ssp126	1904	11.7	1904-11-13
ssp126	1904	9	1904-11-14
ssp126	1904	10.7	1904-11-15
ssp126	1904	13.4	1904-11-16
ssp126	1904	10.3	1904-11-17
ssp126	1904	9.9	1904-11-18
ssp126	1904	10.5	1904-11-19
ssp126	1904	10.5	1904-11-20
ssp126	1904	10.5	1904-11-21
ssp126	1904	11	1904-11-22
ssp126	1904	13.8	1904-11-23
ssp126	1904	9.6	1904-11-24
ssp126	1904	10.4	1904-11-25
ssp126	1904	8.8	1904-11-26
ssp126	1904	8.4	1904-11-27
ssp126	1904	7.5	1904-11-28
ssp126	1904	8.2	1904-11-29
ssp126	1904	10.4	1904-11-30
ssp126	1904	8.5	1904-12-01
ssp126	1904	9	1904-12-02
ssp126	1904	8.9	1904-12-03
ssp126	1904	7.4	1904-12-04
ssp126	1904	4.3	1904-12-05
ssp126	1904	5.2	1904-12-06
ssp126	1904	5.7	1904-12-07
ssp126	1904	7.5	1904-12-08
ssp126	1904	9.8	1904-12-09
ssp126	1904	6.7	1904-12-10
ssp126	1904	6.3	1904-12-11
ssp126	1904	6	1904-12-12
ssp126	1904	7.2	1904-12-13
ssp126	1904	5.4	1904-12-14
ssp126	1904	4.3	1904-12-15
ssp126	1904	5.1	1904-12-16
ssp126	1904	5.6	1904-12-17
ssp126	1904	7.2	1904-12-18
ssp126	1904	7.6	1904-12-19
ssp126	1904	8.1	1904-12-20
ssp126	1904	6	1904-12-21
ssp126	1904	5	1904-12-22
ssp126	1904	5.6	1904-12-23
ssp126	1904	5.6	1904-12-24
ssp126	1904	7.2	1904-12-25
ssp126	1904	7.1	1904-12-26
ssp126	1904	5.2	1904-12-27
ssp126	1904	6.9	1904-12-28
ssp126	1904	6.4	1904-12-29
ssp126	1904	5.4	1904-12-30
ssp126	1904	5	1904-12-31
ssp126	1905	6.1	1905-01-01
ssp126	1905	7.6	1905-01-02
ssp126	1905	6.2	1905-01-03
ssp126	1905	4.4	1905-01-04
ssp126	1905	4.6	1905-01-05
ssp126	1905	5.4	1905-01-06
ssp126	1905	6.7	1905-01-07
ssp126	1905	4.7	1905-01-08
ssp126	1905	5.2	1905-01-09
ssp126	1905	5.9	1905-01-10
ssp126	1905	5.6	1905-01-11
ssp126	1905	3.9	1905-01-12
ssp126	1905	0.1	1905-01-13
ssp126	1905	1.8	1905-01-14
ssp126	1905	3.1	1905-01-15
ssp126	1905	4	1905-01-16
ssp126	1905	5.2	1905-01-17
ssp126	1905	6.8	1905-01-18
ssp126	1905	7.3	1905-01-19
ssp126	1905	5.2	1905-01-20
ssp126	1905	2.4	1905-01-21
ssp126	1905	3.9	1905-01-22
ssp126	1905	3.8	1905-01-23
ssp126	1905	4.5	1905-01-24
ssp126	1905	4	1905-01-25
ssp126	1905	5.1	1905-01-26
ssp126	1905	6.6	1905-01-27
ssp126	1905	9.9	1905-01-28
ssp126	1905	9.4	1905-01-29
ssp126	1905	8.2	1905-01-30
ssp126	1905	6.1	1905-01-31
ssp126	1905	2.5	1905-02-01
ssp126	1905	2.3	1905-02-02
ssp126	1905	2.9	1905-02-03
ssp126	1905	2.9	1905-02-04
ssp126	1905	5.5	1905-02-05
ssp126	1905	2.9	1905-02-06
ssp126	1905	4	1905-02-07
ssp126	1905	6.4	1905-02-08
ssp126	1905	7.2	1905-02-09
ssp126	1905	4.3	1905-02-10
ssp126	1905	4.3	1905-02-11
ssp126	1905	3.2	1905-02-12
ssp126	1905	7.9	1905-02-13
ssp126	1905	6.2	1905-02-14
ssp126	1905	4.1	1905-02-15
ssp126	1905	4	1905-02-16
ssp126	1905	3.4	1905-02-17
ssp126	1905	2.6	1905-02-18
ssp126	1905	2	1905-02-19
ssp126	1905	4.5	1905-02-20
ssp126	1905	7	1905-02-21
ssp126	1905	9.5	1905-02-22
ssp126	1905	5.9	1905-02-23
ssp126	1905	3.4	1905-02-24
ssp126	1905	4.9	1905-02-25
ssp126	1905	7	1905-02-26
ssp126	1905	6.1	1905-02-27
ssp126	1905	6.4	1905-02-28
ssp126	1905	5.4	1905-03-01
ssp126	1905	5.4	1905-03-02
ssp126	1905	5	1905-03-03
ssp126	1905	6.3	1905-03-04
ssp126	1905	6.3	1905-03-05
ssp126	1905	6.8	1905-03-06
ssp126	1905	5.2	1905-03-07
ssp126	1905	6.3	1905-03-08
ssp126	1905	9.1	1905-03-09
ssp126	1905	10.1	1905-03-10
ssp126	1905	6.6	1905-03-11
ssp126	1905	5.6	1905-03-12
ssp126	1905	4.3	1905-03-13
ssp126	1905	6.5	1905-03-14
ssp126	1905	9	1905-03-15
ssp126	1905	11.6	1905-03-16
ssp126	1905	13.2	1905-03-17
ssp126	1905	15.3	1905-03-18
ssp126	1905	16.1	1905-03-19
ssp126	1905	11.5	1905-03-20
ssp126	1905	12.4	1905-03-21
ssp126	1905	12	1905-03-22
ssp126	1905	8.6	1905-03-23
ssp126	1905	9.1	1905-03-24
ssp126	1905	11.6	1905-03-25
ssp126	1905	8.1	1905-03-26
ssp126	1905	7.4	1905-03-27
ssp126	1905	8.3	1905-03-28
ssp126	1905	7.2	1905-03-29
ssp126	1905	8.4	1905-03-30
ssp126	1905	13.7	1905-03-31
ssp126	1905	10.9	1905-04-01
ssp126	1905	13.7	1905-04-02
ssp126	1905	14.8	1905-04-03
ssp126	1905	12.2	1905-04-04
ssp126	1905	14	1905-04-05
ssp126	1905	18.3	1905-04-06
ssp126	1905	11.1	1905-04-07
ssp126	1905	12	1905-04-08
ssp126	1905	13	1905-04-09
ssp126	1905	17.8	1905-04-10
ssp126	1905	15.1	1905-04-11
ssp126	1905	15.2	1905-04-12
ssp126	1905	19.5	1905-04-13
ssp126	1905	15.8	1905-04-14
ssp126	1905	16.7	1905-04-15
ssp126	1905	17.9	1905-04-16
ssp126	1905	16.6	1905-04-17
ssp126	1905	15.3	1905-04-18
ssp126	1905	17.2	1905-04-19
ssp126	1905	16.4	1905-04-20
ssp126	1905	16.7	1905-04-21
ssp126	1905	16	1905-04-22
ssp126	1905	14.1	1905-04-23
ssp126	1905	10.6	1905-04-24
ssp126	1905	14.6	1905-04-25
ssp126	1905	11.2	1905-04-26
ssp126	1905	12.8	1905-04-27
ssp126	1905	14.2	1905-04-28
ssp126	1905	15.3	1905-04-29
ssp126	1905	16	1905-04-30
ssp126	1905	20.5	1905-05-01
ssp126	1905	19.2	1905-05-02
ssp126	1905	11	1905-05-03
ssp126	1905	9.6	1905-05-04
ssp126	1905	14.5	1905-05-05
ssp126	1905	17.8	1905-05-06
ssp126	1905	18.2	1905-05-07
ssp126	1905	17.4	1905-05-08
ssp126	1905	18	1905-05-09
ssp126	1905	14.6	1905-05-10
ssp126	1905	16.9	1905-05-11
ssp126	1905	20.6	1905-05-12
ssp126	1905	20.1	1905-05-13
ssp126	1905	17.1	1905-05-14
ssp126	1905	19.3	1905-05-15
ssp126	1905	19	1905-05-16
ssp126	1905	19.2	1905-05-17
ssp126	1905	19.4	1905-05-18
ssp126	1905	18.9	1905-05-19
ssp126	1905	20.6	1905-05-20
ssp126	1905	19	1905-05-21
ssp126	1905	21.1	1905-05-22
ssp126	1905	17.6	1905-05-23
ssp126	1905	17	1905-05-24
ssp126	1905	19.9	1905-05-25
ssp126	1905	21.5	1905-05-26
ssp126	1905	23	1905-05-27
ssp126	1905	19.5	1905-05-28
ssp126	1905	20.8	1905-05-29
ssp126	1905	19	1905-05-30
ssp126	1905	18.8	1905-05-31
ssp126	1905	20.2	1905-06-01
ssp126	1905	20.6	1905-06-02
ssp126	1905	20.9	1905-06-03
ssp126	1905	23.1	1905-06-04
ssp126	1905	20.7	1905-06-05
ssp126	1905	18.9	1905-06-06
ssp126	1905	17.2	1905-06-07
ssp126	1905	20	1905-06-08
ssp126	1905	21	1905-06-09
ssp126	1905	21.7	1905-06-10
ssp126	1905	20.5	1905-06-11
ssp126	1905	22.3	1905-06-12
ssp126	1905	20.6	1905-06-13
ssp126	1905	19.6	1905-06-14
ssp126	1905	22.6	1905-06-15
ssp126	1905	23.1	1905-06-16
ssp126	1905	20.3	1905-06-17
ssp126	1905	20.9	1905-06-18
ssp126	1905	23.4	1905-06-19
ssp126	1905	22.8	1905-06-20
ssp126	1905	20.2	1905-06-21
ssp126	1905	21.3	1905-06-22
[truncated: 218,243+ more rows]
